# Supplementary material for: Socioeconomic deprivation and suicide in Appalachia: The use of three socioeconomic deprivation indices to explain county-level suicide rates
Source: PLoS One. 2024 Nov 18;19(11):e0312373. doi: 10.1371/journal.pone.0312373 (PMC11573156; doi:10.1371/journal.pone.0312373)
Supplement: S1 File — (XLSX) [file pone.0312373.s004.xlsx]

## Sheet: Codebook
Notes: SDI variables and scores were precalculated and obtained from the Robert Graham Center. Full methodology and additional documentation can be obtained from the following URL: https://www.graham-center.org/maps-data-tools/social-deprivation-index.html#:~:text=SDI%20is%20a%20composite%20measure%20of%20area%20level,to%20quantify%20the%20socio-economic%20variation%20in%20health%20outcomes.
Variable	Description
County.Code	Tract-level geographic identification
county	Duplicate Tract-level geographic identification; used for data merging
sdi	Raw Social Deprivation Index score
sdi_score	Percentile Social Deprivation Index score
pop	County population estimate
fpl_100_score	Factor loading score for pecent of the population living below 100% Federal Poverty Level (FPL)
fpl_100	percent of the population living below 100% FPL
sing_parent_fam_score	Factor loading score for percent of signle parent families with dependent <18 years
sing_parent_fam	Percent of signle parent families with dependent <18 years
dropout_score	Factor loading score for percent Population 25 Years or More With Less Than 12 Years of Education
dropout	Percent Population 25 Years or More With Less Than 12 Years of Education
no_car_score	Factor loading score for Percent Households With No Vehicle
no_car	Percent Households With No Vehicle
rent_occup_score	Factor loading score for Percent Households Living in Renter-Occupied Housing Units
rent_occup	Percent Households Living in Renter-Occupied Housing Units
crowding_score	Factor loading score for Percent Households Living in Crowded Housing Units
crowding	Percent Households Living in Crowded Housing Units
nonemp_score	Factor loading score for Percent Non-Employed for Population 16-64 years
nonemp	Percent Non-Employed for Population 16-64 years
county.name	First name of county, lowercase missing "County"
Deaths	Number of suicide deaths from CDC Wonders Multiple Cause of Death (MCD) for the years 2010-2020
Population	County population estimate collected from United States Census; estimate provided from CDC Wonder MCD database
Crude.Rate	Crude suicide rate; rate provided from the CDC Wonder MCD database
Crude.Rate.Lower.95..Confidence.Interval	Lower limit of 95% confidence interval for crude suicide rate; estimate provided by the CDC Wonder MCD database
Crude.Rate.Upper.95..Confidence.Interval	Upper limit of 95% confidence interval for crude suicide rate; estimate provided by the CDC Wonder MCD database
State	State abbreviation; variable created for data merging
County_Name	County name; varible created for data merging
Population_2010	Population total for the year 2010; population estimate provided by the United States Department of Agriculture Econmoc Research Service RUCC datafile, collected from the 2010 US Census
RUCC_2013	Rural-urban Continuum Codes 2013
Description	Description of RUCC codes
cruderate	crude suicide rate; used for data merging
rural	Binary rural variable (yes, no); based on RUCC_2013 rural (no): RUCC_2013 = 4, 5, 6, 7, 8, 9 rural (yes): RUCC_2013 =1, 2, 3

## Sheet: Data
County.Code	county	sdi	sdi_score	pop	fpl_100_score	fpl_100	sing_parent_fam_score	sing_parent_fam	dropout_score	dropout	no_car_score	no_car	rent_occup_score	rent_occup	crowding_score	crowding	nonemp_score	nonemp	county.name	Deaths	Population	Crude.Rate	Crude.Rate.Lower.95..Confidence.Interval	Crude.Rate.Upper.95..Confidence.Interval	State	County_Name	Population_2010	RUCC_2013	Description	cruderate	rural
54001	54001	0.45822	64	16543	95	0.210476	12	0.0930002	69	0.126922	73	0.0845157	23	0.268353	1	0.0041641	93	0.379367	barbour	51	145193	35.1	26.2	46.2	WV	Barbour County	16589	6	Nonmetro - Urban population of 2,500 to 19,999, adjacent to a metro area	35	1
54003	54003	-0.545801	32	117615	35	0.10877	70	0.149409	42	0.0969393	46	0.0594066	19	0.256597	50	0.0245503	28	0.26508	berkeley	572	939444	60.9	55.9	65.9	WV	Berkeley County	104169	2	Metro - Counties in metro areas of 250,000 to 1 million population	60	0
54005	54005	0.454045	64	21897	90	0.187752	10	0.0879211	84	0.166017	79	0.0892878	9	0.218387	10	0.0113911	100	0.533852	boone	102	198393	51.4	41.4	61.4	WV	Boone County	24629	3	Metro - Counties in metro areas of fewer than 250,000 population	51	0
54007	54007	0.371629	62	14032	90	0.185978	1	0.063813	87	0.180675	65	0.0732073	8	0.214379	4	0.00823816	99	0.445888	braxton	45	125943	35.7	26.1	47.8	WV	Braxton County	14523	8	Nonmetro - Completely rural or less than 2,500 urban population, adjacent to a metro area	35	1
54009	54009	-0.439173	35	22162	47	0.123036	45	0.127313	27	0.0805061	64	0.0720997	25	0.27451	21	0.0146038	79	0.330145	brooke	88	207945	42.3	33.9	52.1	WV	Brooke County	24069	3	Metro - Counties in metro areas of fewer than 250,000 population	42	0
54011	54011	0.988904	81	93328	96	0.222709	59	0.141288	62	0.117624	90	0.113956	63	0.377621	13	0.0122913	96	0.397361	cabell	582	840689	69.2	63.6	74.9	WV	Cabell County	96319	2	Metro - Counties in metro areas of 250,000 to 1 million population	69	0
54013	54013	0.621769	70	7185	98	0.245365	1	0.0661646	85	0.171803	69	0.0781805	6	0.199005	35	0.0191898	99	0.464286	calhoun	19	65751	Unreliable	17.4	45.1	WV	Calhoun County	7627	8	Nonmetro - Completely rural or less than 2,500 urban population, adjacent to a metro area	NA	1
54015	54015	1.01505	81	8599	100	0.282393	40	0.121627	97	0.22226	69	0.0782866	8	0.215953	62	0.0307238	100	0.552221	clay	34	75733	44.9	31.1	62.7	WV	Clay County	9386	3	Metro - Counties in metro areas of fewer than 250,000 population	44	0
54017	54017	-0.203573	43	8499	53	0.130808	1	0.0180632	87	0.179116	2	0.0228746	1	0.0899733	50	0.0243995	99	0.470312	doddridge	30	75573	39.7	26.8	56.7	WV	Doddridge County	8202	9	Nonmetro - Completely rural or less than 2,500 urban population, not adjacent to a metro area	39	1
54019	54019	0.622442	70	43087	96	0.214449	28	0.110094	81	0.154939	74	0.0864964	8	0.215608	23	0.0152404	98	0.436508	fayette	156	387485	40.3	33.9	46.6	WV	Fayette County	46039	3	Metro - Counties in metro areas of fewer than 250,000 population	40	0
54021	54021	-0.122668	45	7970	50	0.126824	1	0.0372861	83	0.157952	58	0.0671701	31	0.296105	5	0.00874404	100	0.534446	gilmer	12	78733	Unreliable	7.9	26.6	WV	Gilmer County	8693	7	Nonmetro - Urban population of 2,500 to 19,999, not adjacent to a metro area	NA	1
54023	54023	-0.565291	32	11565	35	0.107673	2	0.0723462	87	0.17469	66	0.0753821	5	0.19145	4	0.00826105	80	0.333966	grant	34	103141	33	22.8	46.1	WV	Grant County	11937	7	Nonmetro - Urban population of 2,500 to 19,999, not adjacent to a metro area	33	1
54025	54025	0.47709	65	34893	87	0.175298	27	0.109185	78	0.14346	73	0.0844131	25	0.277144	6	0.00919927	90	0.365102	greenbrier	120	311871	38.5	31.6	45.4	WV	Greenbrier County	35480	6	Nonmetro - Urban population of 2,500 to 19,999, adjacent to a metro area	38	1
54027	54027	-0.109996	45	23304	68	0.143389	11	0.0895093	72	0.132343	14	0.039389	5	0.195417	27	0.0165848	92	0.375106	hampshire	101	206466	48.9	39.4	58.5	WV	Hampshire County	23964	3	Metro - Counties in metro areas of fewer than 250,000 population	48	0
54029	54029	-0.00934278	49	29118	63	0.140046	48	0.130249	51	0.106616	72	0.0810981	23	0.269328	22	0.0150678	75	0.318571	hancock	125	263517	47.4	39.1	55.8	WV	Hancock County	30676	3	Metro - Counties in metro areas of fewer than 250,000 population	47	0
54031	54031	0.287194	60	13789	82	0.161352	53	0.133661	90	0.190803	62	0.070959	16	0.248947	1	0.00421372	35	0.27306	hardy	44	121084	36.3	26.4	48.8	WV	Hardy County	14025	6	Nonmetro - Urban population of 2,500 to 19,999, adjacent to a metro area	36	1
54033	54033	0.159897	53	67620	69	0.144289	38	0.120267	57	0.112558	73	0.0829383	21	0.262852	37	0.0196965	78	0.326022	harrison	247	589917	41.9	36.6	47.1	WV	Harrison County	69099	5	Nonmetro - Urban population of 20,000 or more, not adjacent to a metro area	41	1
54035	54035	0.195469	55	28793	87	0.176704	1	0.0659816	58	0.112926	80	0.0925877	12	0.230069	7	0.0101514	98	0.419535	jackson	61	249825	24.4	18.7	31.4	WV	Jackson County	29211	6	Nonmetro - Urban population of 2,500 to 19,999, adjacent to a metro area	24	1
54037	54037	-1.07148	16	56922	26	0.0944849	9	0.0863339	38	0.0945256	29	0.0491005	8	0.213914	31	0.0177506	49	0.287443	jefferson	201	473916	42.4	36.5	48.3	WV	Jefferson County	53498	1	Metro - Counties in metro areas of 1 million population or more	42	0
54039	54039	0.464318	64	181014	85	0.171678	64	0.143129	51	0.107118	88	0.106633	31	0.297286	10	0.0114286	85	0.350137	kanawha	857	1635698	52.4	48.9	55.9	WV	Kanawha County	193063	3	Metro - Counties in metro areas of fewer than 250,000 population	52	0
54041	54041	0.446724	64	16024	87	0.177525	32	0.113064	70	0.128219	72	0.0822002	20	0.260507	14	0.0128245	94	0.384117	lewis	49	141549	34.6	25.6	45.8	WV	Lewis County	16372	7	Nonmetro - Urban population of 2,500 to 19,999, not adjacent to a metro area	34	1
54043	54043	0.618599	70	20617	96	0.218144	10	0.0873313	92	0.198521	83	0.097167	8	0.215793	13	0.0124171	99	0.4668	lincoln	77	180501	42.7	33.7	53.3	WV	Lincoln County	21720	2	Metro - Counties in metro areas of 250,000 to 1 million population	42	0
54045	54045	0.947426	80	32593	99	0.259883	57	0.137403	92	0.198533	88	0.10795	26	0.279582	7	0.0105196	100	0.539159	logan	138	300685	45.9	38.2	53.6	WV	Logan County	36743	6	Nonmetro - Urban population of 2,500 to 19,999, adjacent to a metro area	45	1
54047	54047	0.792389	76	18083	100	0.32814	23	0.105	99	0.277648	93	0.134302	9	0.21989	9	0.0111694	100	0.697424	mcdowell	131	172573	75.9	62.9	88.9	WV	McDowell County	22113	7	Nonmetro - Urban population of 2,500 to 19,999, not adjacent to a metro area	75	1
54049	54049	0.0289163	49	56233	76	0.155268	44	0.125963	43	0.0977148	70	0.0790171	18	0.256067	10	0.0115921	76	0.321035	marion	154	497346	31	26.1	35.9	WV	Marion County	56418	4	Nonmetro - Urban population of 20,000 or more, adjacent to a metro area	31	1
54051	54051	-0.313427	39	30900	76	0.155064	17	0.098239	23	0.0757955	64	0.0730364	5	0.192227	1	0.00502024	91	0.36737	marshall	105	280327	37.5	30.3	44.6	WV	Marshall County	33107	3	Metro - Counties in metro areas of fewer than 250,000 population	37	0
54053	54053	-0.179437	43	26700	63	0.141298	2	0.0713629	74	0.137289	70	0.0790144	2	0.174077	4	0.00859058	97	0.409077	mason	85	233616	36.4	29.1	45	WV	Mason County	27324	6	Nonmetro - Urban population of 2,500 to 19,999, adjacent to a metro area	36	1
54055	54055	0.866484	79	59370	89	0.182884	81	0.162986	82	0.157322	75	0.0874123	36	0.310507	14	0.0128747	97	0.414967	mercer	296	529692	55.9	49.5	62.2	WV	Mercer County	62264	4	Nonmetro - Urban population of 20,000 or more, adjacent to a metro area	55	1
54057	54057	-0.58428	31	27047	54	0.131446	46	0.128835	22	0.0755457	59	0.0679001	8	0.215079	1	0.00240518	82	0.342315	mineral	104	241373	43.1	34.8	51.4	WV	Mineral County	28212	3	Metro - Counties in metro areas of fewer than 250,000 population	43	0
54059	54059	1.01367	81	23808	100	0.274468	48	0.130516	98	0.233856	90	0.115785	28	0.285237	11	0.0118931	100	0.561763	mingo	92	214299	42.9	34.6	52.7	WV	Mingo County	26839	7	Nonmetro - Urban population of 2,500 to 19,999, not adjacent to a metro area	42	1
54061	54061	0.598859	68	106196	94	0.204016	36	0.11844	19	0.0718933	70	0.0795367	73	0.41794	22	0.0148386	83	0.344387	monongalia	251	950615	26.4	23.1	29.7	WV	Monongalia County	96189	3	Metro - Counties in metro areas of fewer than 250,000 population	26	0
54063	54063	-0.127445	45	13344	63	0.141765	9	0.0863563	69	0.126416	56	0.06623	9	0.218705	16	0.0132824	94	0.385988	monroe	42	117641	35.7	25.7	48.3	WV	Monroe County	13502	8	Nonmetro - Completely rural or less than 2,500 urban population, adjacent to a metro area	35	1
54065	54065	-1.2888	12	17800	5	0.0583598	3	0.0763028	62	0.118594	1	0.0211089	1	0.157916	33	0.0185705	73	0.314609	morgan	81	157352	51.5	40.9	64	WV	Morgan County	17541	8	Nonmetro - Completely rural or less than 2,500 urban population, adjacent to a metro area	51	1
54067	54067	0.339342	62	24857	91	0.190841	41	0.123045	62	0.117243	62	0.0703307	8	0.211284	5	0.00914397	98	0.425264	nicholas	98	222200	44.1	35.8	53.7	WV	Nicholas County	26233	6	Nonmetro - Urban population of 2,500 to 19,999, adjacent to a metro area	44	1
54069	54069	-0.00264837	49	41875	69	0.144389	58	0.138886	19	0.0719593	93	0.133476	41	0.324389	1	0.00539005	81	0.33965	ohio	144	381415	37.8	31.6	43.9	WV	Ohio County	44443	3	Metro - Counties in metro areas of fewer than 250,000 population	37	0
54071	54071	0.0885178	52	6968	71	0.147388	19	0.101437	90	0.192185	59	0.0679399	2	0.17846	18	0.0137758	75	0.317839	pendleton	24	65441	36.7	23.5	54.6	WV	Pendleton County	7695	8	Nonmetro - Completely rural or less than 2,500 urban population, adjacent to a metro area	36	1
54073	54073	-0.958086	20	7457	19	0.0853729	27	0.108488	54	0.109977	33	0.0524451	1	0.161233	20	0.0145287	95	0.387662	pleasants	21	67126	31.3	19.4	47.8	WV	Pleasants County	7605	6	Nonmetro - Urban population of 2,500 to 19,999, adjacent to a metro area	31	1
54075	54075	0.336666	62	8382	90	0.18934	12	0.0934192	81	0.154469	79	0.088038	1	0.157071	2	0.00670766	98	0.433414	pocahontas	23	77476	29.7	18.8	44.5	WV	Pocahontas County	8719	9	Nonmetro - Completely rural or less than 2,500 urban population, not adjacent to a metro area	29	1
54077	54077	0.0491677	51	33610	72	0.149876	1	0.0597208	73	0.134721	63	0.0715205	4	0.18745	25	0.0159292	98	0.422088	preston	95	299257	31.7	25.7	38.8	WV	Preston County	33520	3	Metro - Counties in metro areas of fewer than 250,000 population	31	0
54079	54079	-1.07444	16	56604	35	0.107687	31	0.112879	24	0.0765075	18	0.0429151	2	0.176408	7	0.0104637	70	0.309631	putnam	170	479989	35.4	30.1	40.7	WV	Putnam County	55486	2	Metro - Counties in metro areas of 250,000 to 1 million population	35	0
54081	54081	0.595101	68	74452	94	0.207325	52	0.132789	68	0.124874	74	0.0865792	20	0.258709	7	0.00986631	98	0.420385	raleigh	357	666867	53.5	48	59.1	WV	Raleigh County	78859	3	Metro - Counties in metro areas of fewer than 250,000 population	53	0
54083	54083	0.465074	65	28763	84	0.165817	29	0.111211	72	0.131455	86	0.103125	29	0.288421	2	0.00628587	99	0.443462	randolph	95	258965	36.7	29.7	44.8	WV	Randolph County	29405	7	Nonmetro - Urban population of 2,500 to 19,999, not adjacent to a metro area	36	1
54085	54085	0.0922202	52	9747	82	0.161344	10	0.0877489	83	0.163641	18	0.0427782	5	0.196107	1	0.00480654	98	0.420206	ritchie	27	87323	30.9	20.4	45	WV	Ritchie County	10449	8	Nonmetro - Completely rural or less than 2,500 urban population, adjacent to a metro area	30	1
54087	54087	0.630056	71	13831	96	0.224967	18	0.100902	90	0.187042	80	0.0925165	14	0.238614	4	0.00839436	100	0.49903	roane	50	124138	40.3	29.9	53.1	WV	Roane County	14926	6	Nonmetro - Urban population of 2,500 to 19,999, adjacent to a metro area	40	1
54089	54089	0.914366	80	12710	93	0.199259	40	0.122483	79	0.143864	72	0.0820723	18	0.256009	74	0.0414812	100	0.51946	summers	55	120518	45.6	34.4	59.4	WV	Summers County	13927	6	Nonmetro - Urban population of 2,500 to 19,999, adjacent to a metro area	45	1
54091	54091	0.134832	52	16817	85	0.169869	79	0.159179	38	0.0927387	48	0.0610618	8	0.212062	1	0.00150399	93	0.382016	taylor	48	148136	32.4	23.9	43	WV	Taylor County	16895	6	Nonmetro - Urban population of 2,500 to 19,999, adjacent to a metro area	32	1
54093	54093	-0.695636	26	6943	32	0.103263	20	0.102238	62	0.118084	71	0.0806045	6	0.20403	7	0.0100756	80	0.334286	tucker	20	63365	31.6	19.3	48.7	WV	Tucker County	7141	8	Nonmetro - Completely rural or less than 2,500 urban population, adjacent to a metro area	31	1
54095	54095	-0.33196	39	8736	69	0.144504	10	0.0871648	51	0.106439	32	0.0517343	1	0.14756	1	0.00440917	99	0.447612	tyler	25	78461	31.9	20.6	47	WV	Tyler County	9208	9	Nonmetro - Completely rural or less than 2,500 urban population, not adjacent to a metro area	31	1
54097	54097	0.65925	72	24451	93	0.196814	70	0.148789	73	0.133397	88	0.106026	14	0.239366	12	0.0121977	88	0.362186	upshur	66	213961	30.8	23.9	39.2	WV	Upshur County	24254	7	Nonmetro - Urban population of 2,500 to 19,999, not adjacent to a metro area	30	1
54099	54099	0.599719	68	39952	93	0.196938	10	0.0873267	90	0.18855	75	0.0879958	17	0.250197	12	0.0121487	99	0.460122	wayne	172	353802	48.6	41.3	55.9	WV	Wayne County	42481	2	Metro - Counties in metro areas of 250,000 to 1 million population	48	0
54101	54101	0.884186	79	8289	100	0.270803	39	0.120747	98	0.235991	94	0.162758	19	0.25684	2	0.00614182	100	0.521161	webster	23	75918	30.3	19.2	45.5	WV	Webster County	9154	9	Nonmetro - Completely rural or less than 2,500 urban population, not adjacent to a metro area	30	1
54103	54103	0.30838	61	15291	93	0.201445	8	0.085129	73	0.134021	52	0.063102	4	0.187645	10	0.0117901	99	0.445388	wetzel	47	138614	33.9	24.9	45.1	WV	Wetzel County	16583	6	Nonmetro - Urban population of 2,500 to 19,999, adjacent to a metro area	33	1
54105	54105	0.655877	72	5764	96	0.22172	1	0.0524412	85	0.168738	88	0.107548	2	0.179116	46	0.0226828	98	0.42381	wirt	14	50450	Unreliable	15.2	46.6	WV	Wirt County	5717	3	Metro - Counties in metro areas of fewer than 250,000 population	NA	0
54107	54107	0.106894	52	84387	76	0.155368	49	0.132105	36	0.0905137	79	0.0882946	26	0.278468	9	0.0109978	87	0.357486	wood	239	740995	32.3	28.2	36.3	WV	Wood County	86956	3	Metro - Counties in metro areas of fewer than 250,000 population	32	0
54109	54109	0.758408	76	20890	96	0.214213	2	0.0700383	97	0.219318	79	0.0917685	1	0.151718	54	0.025709	100	0.545877	wyoming	99	191497	51.7	42	62.9	WV	Wyoming County	23796	6	Nonmetro - Urban population of 2,500 to 19,999, adjacent to a metro area	51	1
