# Supplementary material for: Socioeconomic deprivation and suicide in Appalachia: The use of three socioeconomic deprivation indices to explain county-level suicide rates
Source: PLoS One. 2024 Nov 18;19(11):e0312373. doi: 10.1371/journal.pone.0312373 (PMC11573156; doi:10.1371/journal.pone.0312373)
Supplement: S2 File — (XLSX) [file pone.0312373.s005.xlsx]

## Sheet: Codebook
Notes: SVI variables and scores were precalculated and obtained from The Centers for Disease Control and Prevention/Agency for Toxic Substances and Disease Registry. Full methodology and additional documentation can be obtained from the following URL: https://www.atsdr.cdc.gov/placeandhealth/svi/documentation/SVI_documentation_2022.html
Variable	Description
FIPS	Tract-level geographic identification
County.Code	Tract-level geographic identification
ST	State-level FIPS code
STATE	State name
ST_ABBR	State abbreviation
STCNTY	County-level FIPS code
COUNTY	County name
FIPS	Tract-level geographic identification
LOCATION	Text description of tract, county, state
AREA_SQMI	Tract area in square miles
E_TOTPOP	Population estimate, 2018-2022 ACS
M_TOTPOP	Population estimate MOE, 2018-2022 ACS
E_HU	Housing units estimate, 2018-2022 ACS
M_HU	Housing units estimate MOE, 2018-2022 ACS
E_HH	Households estimate, 2018-2022 ACS
M_HH	Households estimate MOE, 2018-2022 ACS
E_POV150	Persons below 150% poverty estimate, 2018-2022 ACS
M_POV150	Persons below 150% poverty estimate MOE, 2018-2022 ACS
E_UNEMP	Civilian (age 16+) unemployed estimate, 2018-2022 ACS
M_UNEMP	Civilian (age 16+) unemployed estimate MOE, 2018-2022 ACS
E_HBURD	Housing cost-burdened occupied housing units with annual income less than $75,000 (30%+ of income spent on housing costs) estimate, 2018-2022 ACS
M_HBURD	Housing cost-burdened occupied housing units with annual income less than $75,000 (30%+ of income spent on housing costs) estimate MOE, 2018-2022 ACS
E_NOHSDP	Persons (age 25+) with no high school diploma estimate, 2018-2022 ACS
M_NOHSDP	Persons (age 25+) with no high school diploma estimate MOE, 2018-2022 ACS
E_UNINSUR	Uninsured in the total civilian noninstitutionalized population estimate, 2018-2022 ACS
M_UNINSUR	Uninsured in the total civilian noninstitutionalized population estimate MOE, 2018-2022 ACS
E_AGE65	Persons aged 65 and older estimate, 2018-2022 ACS
M_AGE65	Persons aged 65 and older estimate MOE, 2018-2022 ACS
E_AGE17	Persons aged 17 and younger estimate, 2018-2022 ACS
M_AGE17	Persons aged 17 and younger estimate MOE, 2018-2022 ACS
E_DISABL	Civilian noninstitutionalized population with a disability estimate, 2018-2022 ACS
M_DISABL	Civilian noninstitutionalized population with a disability estimate MOE, 2018-2022 ACS
E_SNGPNT	Single-parent household with children under 18 estimate, 2018-2022 ACS
M_SNGPNT	Single-parent household with children under 18 estimate MOE, 2018-2022 ACS
E_LIMENG	Persons (age 5+) who speak English "less than well" estimate, 2018-2022 ACS
M_LIMENG	Persons (age 5+) who speak English "less than well" estimate MOE, 2018-2022 ACS
E_MINRTY	Minority (Hispanic or Latino (of any race); Black and African American, Not Hispanic or Latino; American Indian and Alaska Native, Not Hispanic or Latino; Asian, Not Hispanic or Latino; Native Hawaiian and Other Pacific Islander, Not Hispanic or Latino; Two or More Races, Not Hispanic or Latino; Other Races, Not Hispanic or Latino) estimate, 2018-2022 ACS*
M_MINRTY	Minority (Hispanic or Latino (of any race); Black and African American, Not Hispanic or Latino; American Indian and Alaska Native, Not Hispanic or Latino; Asian, Not Hispanic or Latino; Native Hawaiian and Other Pacific Islander, Not Hispanic or Latino; Two or More Races, Not Hispanic or Latino; Other Races, Not Hispanic or Latino) estimate MOE, 2018-2022 ACS*
E_MUNIT	Housing in structures with 10 or more units estimate, 2018-2022 ACS
M_MUNIT	Housing in structures with 10 or more units estimate MOE, 2018-2022 ACS
E_MOBILE	Mobile homes estimate, 2018-2022 ACS
M_MOBILE	Mobile homes estimate MOE, 2018-2022 ACS
E_CROWD	At household level (occupied housing units), more people than rooms estimate, 2018-2022 ACS
M_CROWD	At household level (occupied housing units), more people than rooms estimate MOE, 2018-2022 ACS
E_NOVEH	Households with no vehicle available estimate, 2018-2022 ACS
M_NOVEH	Households with no vehicle available estimate MOE, 2018-2022 ACS
E_GROUPQ	Persons in group quarters estimate, 2018-2022 ACS
M_GROUPQ	Persons in group quarters estimate MOE, 2018-2022 ACS
EP_POV150	Percentage of persons below 150% poverty estimate
MP_POV150	Percentage of persons below 150% poverty estimate MOE
EP_UNEMP	Unemployment Rate estimate
MP_UNEMP	Unemployment Rate estimate MOE
EP_HBURD	Percentage of housing cost-burdened occupied housing units with annual income less than $75,000 (30%+ of income spent on housing costs) estimate, 2018-2022 ACS estimate, 2018-2022 ACS
MP_HBURD	Percentage of housing cost-burdened occupied housing units with annual income less than $75,000 (30%+ of income spent on housing costs) estimate MOE, 2018-2022 ACS
EP_NOHSDP	Percentage of persons with no high school diploma (age 25+) estimate
MP_NOHSDP	Percentage of persons with no high school diploma (25+) estimate MOE
EP_UNINSUR	Percentage uninsured in the total civilian noninstitutionalized population estimate, 2018-2022 ACS
MP_UNINSUR	Percentage uninsured in the total civilian noninstitutionalized population estimate MOE, 2018-2022 ACS
EP_AGE65	Percentage of persons aged 65 and older estimate, 2018-2022 ACS
MP_AGE65	Percentage of persons aged 65 and older estimate MOE, 2018-2022 ACS
EP_AGE17	Percentage of persons aged 17 and younger estimate, 2018-2022 ACS
MP_AGE17	Percentage of persons aged 17 and younger estimate MOE, 2018-2022 ACS
EP_DISABL	Percentage of civilian noninstitutionalized population with a disability estimate, 2018-2022 ACS
MP_DISABL	Percentage of civilian noninstitutionalized population with a disability estimate MOE, 2018-2022 ACS
EP_SNGPNT	Percentage of single-parent households with children under 18 estimate, 2018-2022 ACS
MP_SNGPNT	Percentage of single-parent households with children under 18 estimate MOE, 2018-2022 ACS
EP_LIMENG	Percentage of persons (age 5+) who speak English "less than well" estimate, 2018-2022 ACS
MP_LIMENG	Percentage of persons (age 5+) who speak English "less than well" estimate MOE, 2018-2022 ACS
EP_MINRTY	Percentage minority (Hispanic or Latino (of any race); Black and African American, Not Hispanic or Latino; American Indian and Alaska Native, Not Hispanic or Latino; Asian, Not Hispanic or Latino; Native Hawaiian and Other Pacific Islander, Not Hispanic or Latino; Two or More Races, Not Hispanic or Latino; Other Races, Not Hispanic or Latino) estimate, 2018-2022 ACS*
MP_MINRTY	Percentage minority (Hispanic or Latino (of any race); Black and African American, Not Hispanic or Latino; American Indian and Alaska Native, Not Hispanic or Latino; Asian, Not Hispanic or Latino; Native Hawaiian and Other Pacific Islander, Not Hispanic or Latino; Two or More Races, Not Hispanic or Latino; Other Races, Not Hispanic or Latino) estimate MOE, 2018-2022 ACS*
EP_MUNIT	Percentage of housing in structures with 10 or more units estimate
MP_MUNIT	Percentage of housing in structures with 10 or more units estimate MOE
EP_MOBILE	Percentage of mobile homes estimate
MP_MOBILE	Percentage of mobile homes estimate MOE
EP_CROWD	Percentage of occupied housing units with more people than rooms estimate
MP_CROWD	Percentage of occupied housing units with more people than rooms estimate MOE
EP_NOVEH	Percentage of households with no vehicle available estimate
MP_NOVEH	Percentage of households with no vehicle available estimate MOE
EP_GROUPQ	Percentage of persons in group quarters estimate, 2018-2022 ACS
MP_GROUPQ	Percentage of persons in group quarters estimate MOE, 2018-2022 ACS
EPL_POV150	Percentile percentage of persons below 150% poverty estimate
EPL_UNEMP	Percentile percentage of civilian (age 16+) unemployed estimate
EPL_HBURD	Percentile percentage of housing cost-burdened occupied housing units estimate
EPL_NOHSDP	Percentile percentage of persons with no high school diploma (age 25+) estimate
EPL_UNINSUR	Percentile percentage of uninsured estimate
SPL_THEME1	Sum of series for Socioeconomic Status theme
RPL_THEME1	Percentile ranking for Socioeconomic Status theme summary
EPL_AGE65	Percentile percentage of persons aged 65 and older estimate
EPL_AGE17	Percentile percentage of persons aged 17 and younger estimate
EPL_DISABL	Percentile percentage of civilian noninstitutionalized population with a disability estimate
EPL_SNGPNT	Percentile percentage of single-parent households with children under 18 estimate
EPL_LIMENG	Percentile percentage of persons (age 5+) who speak English "less than well" estimate
SPL_THEME2	Sum of series for Household Characteristics theme
RPL_THEME2	Percentile ranking for Household Characteristics theme summary
EPL_MINRTY	Percentile percentage minority (Hispanic or Latino (of any race); Black and African American, Not Hispanic or Latino; American Indian and Alaska Native, Not Hispanic or Latino; Asian, Not Hispanic or Latino; Native Hawaiian and Other Pacific Islander, Not Hispanic or Latino; Two or More Races, Not Hispanic or Latino; Other Races, Not Hispanic or Latino) estimate*
SPL_THEME3	Sum of series for Racial and Ethnic Minority Status theme
RPL_THEME3	Percentile ranking for Racial and Ethnic Minority Status theme
EPL_MUNIT	Percentile percentage housing in structures with 10 or more units estimate
EPL_MOBILE	Percentile percentage mobile homes estimate
EPL_CROWD	Percentile percentage households with more people than rooms estimate
EPL_NOVEH	Percentile percentage households with no vehicle available estimate
EPL_GROUPQ	Percentile percentage of persons in group quarters estimate
SPL_THEME4	Sum of series for Housing Type/ Transportation theme
RPL_THEME4	Percentile ranking for Housing Type/ Transportation theme
SPL_THEMES	Sum of series themes
RPL_THEMES	Overall percentile ranking
F_POV150	Flag - the percentage of persons below 150% poverty is in the 90th percentile (1 = yes, 0 = no)
F_UNEMP	Flag - the percentage of civilian unemployed is in the 90th percentile (1 = yes, 0 = no)
F_HBURD	Flag - the percentage of housing cost-burdened occupied housing units is in the 90th percentile (1 = yes, 0 = no)
F_NOHSDP	Flag - the percentage of persons with no high school diploma is in the 90th percentile (1 = yes, 0 = no)
F_UNINSUR	Flag - the percentage of uninsured is in the 90th percentile (1 = yes, 0 = no)
F_THEME1	Sum of flags for Socioeconomic Status theme
F_AGE65	Flag - the percentage of persons aged 65 and older is in the 90th percentile (1 = yes, 0 = no)
F_AGE17	Flag - the percentage of persons aged 17 and younger is in the 90th percentile (1 = yes, 0 = no)
F_DISABL	Flag - the percentage of persons with a disability is in the 90th percentile (1 = yes, 0 = no)
F_SNGPNT	Flag - the percentage of single-parent households is in the 90th percentile (1 = yes, 0 = no)
F_LIMENG	Flag - the percentage those with limited English is in the 90th percentile (1 = yes, 0 = no)
F_THEME2	Sum of flags for Household Characteristics theme
F_MINRTY	Flag - the percentage of minority is in the 90th percentile (1 = yes, 0 = no)
F_THEME3	Sum of flags for Racial and Ethnic Minority Status theme
F_MUNIT	Flag - the percentage of households in multi-unit housing is in the 90th percentile (1 = yes, 0 = no)
F_MOBILE	Flag - the percentage of mobile homes is in the 90th percentile (1 = yes, 0 = no)
F_CROWD	Flag - the percentage of crowded households is in the 90th percentile (1 = yes, 0 = no)
F_NOVEH	Flag - the percentage of households with no vehicles is in the 90th percentile (1 = yes, 0 = no)
F_GROUPQ	Flag - the percentage of persons in group quarters is in the 90th percentile (1 = yes, 0 = no)
F_THEME4	Sum of flags for Housing Type/ Transportation theme
F_TOTAL	Sum of flags for the four themes
E_DAYPOP	Adjunct variable - Estimated daytime population, LandScan 2021**
E_NOINT	Adjunct variable - Households without an internet subscription estimate, 2018-2022 ACS
M_NOINT	Adjunct variable - Households without an internet subscription estimate MOE, 2018-2022 ACS
E_AFAM	Adjunct variable - Black/African American, not Hispanic or Latino persons estimate, 2018-2022 ACS
M_AFAM	Adjunct variable - Black/African American, not Hispanic or Latino persons estimate MOE, 2018-2022 ACS
E_HISP	Adjunct variable � Hispanic or Latino persons estimate, 2018-2022 ACS
M_HISP	Adjunct variable � Hispanic or Latino persons estimate MOE, 2018-2022 ACS
E_ASIAN	Adjunct variable � Asian, not Hispanic or Latino persons estimate, 2018-2022 ACS
M_ASIAN	Adjunct variable � Asian, not Hispanic or Latino persons estimate MOE, 2018-2022 ACS
E_AIAN	Adjunct variable - American Indian or Alaska Native, not Hispanic or Latino persons estimate, 2018-2022 ACS
M_AIAN	Adjunct variable - American Indian or Alaska Native, not Hispanic or Latino persons estimate MOE, 2018-2022 ACS
E_NHPI	Adjunct variable - Native Hawaiian or Other Pacific Islander, not Hispanic or Latino persons estimate, 2018-2022 ACS
M_NHPI	Adjunct variable - Native Hawaiian or Other Pacific Islander, not Hispanic or Latino persons estimate MOE, 2018-2022 ACS
E_TWOMORE	Adjunct variable - Two or more races, not Hispanic or Latino persons estimate, 2018-2022 ACS
M_TWOMORE	Adjunct variable - Two or more races, not Hispanic or Latino persons estimate MOE, 2018-2022 ACS
E_OTHERRACE	Adjunct variable - Some other race, not Hispanic or Latino persons estimate, 2018-2022 ACS
M_OTHERRACE	Adjunct variable - Some other race, not Hispanic or Latino persons estimate MOE, 2018-2022 ACS
EP_NOINT	Adjunct variable - Percentage of households without an internet subscription estimate, 2018-2022 ACS
MP_NOINT	Adjunct variable - Percentage of households without an internet subscription estimate MOE, 2018-2022 ACS
EP_AFAM	Adjunct variable - Percentage of Black/African American, not Hispanic or Latino persons estimate, 2018-2022 ACS
MP_AFAM	Adjunct variable - Percentage of Black/African American, not Hispanic or Latino persons estimate MOE, 2018-2022 ACS
EP_HISP	Adjunct variable - Percentage of Hispanic or Latino persons estimate, 2018-2022 ACS
MP_HISP	Adjunct variable - Percentage of Hispanic or Latino persons estimate MOE, 2018-2022 ACS
EP_ASIAN	Adjunct variable - Percentage of Asian, not Hispanic or Latino persons estimate, 2018-2022 ACS
MP_ASIAN	Adjunct variable - Percentage of Asian, not Hispanic or Latino persons estimate MOE, 2018-2022 ACS
EP_AIAN	Adjunct variable - Percentage of American Indian or Alaska Native, not Hispanic or Latino persons estimate, 2018-2022 ACS
MP_AIAN	Adjunct variable - Percentage of American Indian or Alaska Native, not Hispanic or Latino persons estimate MOE, 2018-2022 ACS
EP_NHPI	Adjunct variable - Percentage of Native Hawaiian or Other Pacific Islander, not Hispanic or Latino persons estimate, 2018-2022 ACS
MP_NHPI	Adjunct variable - Percentage of Native Hawaiian or Other Pacific Islander, not Hispanic or Latino persons estimate MOE, 2018-2022 ACS
EP_TWOMORE	Adjunct variable - Percentage of two or more races, not Hispanic or Latino persons estimate, 2018-2022 ACS
MP_TWOMORE	Adjunct variable - Percentage of two or more races, not Hispanic or Latino persons estimate MOE, 2018-2022 ACS
EP_OTHERRACE	Adjunct variable - Percentage of some other race, not Hispanic or Latino persons estimate, 2018-2022 ACS
MP_OTHERRACE	Adjunct variable - Percentage of some other race, not Hispanic or Latino persons estimate MOE, 2018-2022 ACS
Deaths	Number of suicide deaths from CDC Wonders Multiple Cause of Death (MCD) for the years 2010-2020
Population	County population estimate collected from United States Census; estimate provided from CDC Wonder MCD database
Crude.Rate	Crude suicide rate; rate provided from the CDC Wonder MCD database
Crude.Rate.Lower.95..Confidence.Interval	Lower limit of 95% confidence interval for crude suicide rate; estimate provided by the CDC Wonder MCD database
Crude.Rate.Upper.95..Confidence.Interval	Upper limit of 95% confidence interval for crude suicide rate; estimate provided by the CDC Wonder MCD database
State	State abbreviation; variable created for data merging
County_Name	County name; varible created for data merging
Population_2010	Population total for the year 2010; population estimate provided by the United States Department of Agriculture Econmoc Research Service RUCC datafile, collected from the 2010 US Census
RUCC_2013	Rural-urban Continuum Codes 2013
Description	Description of RUCC codes
rural	Binary rural variable (yes, no); based on RUCC_2013 rural (no): RUCC_2013 = 4, 5, 6, 7, 8, 9 rural (yes): RUCC_2013 =1, 2, 3

## Sheet: Data 
FIPS	County.Code	ST	STATE	ST_ABBR	STCNTY	COUNTY	LOCATION	AREA_SQMI	E_TOTPOP	M_TOTPOP	E_HU	M_HU	E_HH	M_HH	E_POV150	M_POV150	E_UNEMP	M_UNEMP	E_HBURD	M_HBURD	E_NOHSDP	M_NOHSDP	E_UNINSUR	M_UNINSUR	E_AGE65	M_AGE65	E_AGE17	M_AGE17	E_DISABL	M_DISABL	E_SNGPNT	M_SNGPNT	E_LIMENG	M_LIMENG	E_MINRTY	M_MINRTY	E_MUNIT	M_MUNIT	E_MOBILE	M_MOBILE	E_CROWD	M_CROWD	E_NOVEH	M_NOVEH	E_GROUPQ	M_GROUPQ	EP_POV150	MP_POV150	EP_UNEMP
54001	54001	54	West Virginia	WV	54001	Barbour	Barbour County, West Virginia	341.059	16543	0	7926	56	6484	248	4840	606	608	157	1260	271	1436	241	726	191	3317	39	3247	90	2627	351	191	88	63	81	930	252	167	92	1323	269	27	27	548	196	558	135	30.5	3.8	8.4
54003	54003	54	West Virginia	WV	54003	Berkeley	Berkeley County, West Virginia	321.147	117615	0	49466	109	45702	522	21436	1833	3683	638	10467	980	7880	846	6996	998	17373	152	27441	0	16609	1189	2553	454	701	217	19761	996	1695	393	5651	799	1122	305	2715	533	650	278	18.4	1.6	6
54005	54005	54	West Virginia	WV	54005	Boone	Boone County, West Virginia	501.534	21897	0	11193	45	8691	254	6310	673	931	271	1686	255	2597	347	1056	298	4353	55	4674	83	5522	523	372	127	25	94	532	188	121	49	3400	358	99	59	776	166	128	101	29.2	3.1	12.4
54007	54007	54	West Virginia	WV	54007	Braxton	Braxton County, West Virginia	510.734	14032	0	7438	53	5341	319	4691	718	717	202	801	194	1868	294	621	263	3220	60	2780	45	2784	395	115	69	13	73	1142	407	79	49	1885	321	44	43	391	168	365	131	34.3	5.2	12.3
54009	54009	54	West Virginia	WV	54009	Brooke	Brooke County, West Virginia	89.1957	22162	0	10778	85	9792	288	4588	670	388	141	1417	321	1298	266	1092	312	5175	50	3891	59	3787	422	527	193	103	103	1210	217	612	267	984	315	143	89	706	210	1003	184	21.7	3.2	3.8
54011	54011	54	West Virginia	WV	54011	Cabell	Cabell County, West Virginia	281.023	93328	0	46340	221	39296	635	30247	1798	2320	400	11561	807	7345	638	6838	739	17456	86	18467	36	16840	905	2400	377	155	116	9537	565	5231	493	3663	456	483	248	4478	518	4004	477	33.8	2	5.7
54013	54013	54	West Virginia	WV	54013	Calhoun	Calhoun County, West Virginia	279.25	7185	0	4015	27	2814	219	2535	454	296	137	330	108	931	223	424	162	1757	0	1335	0	1786	263	60	43	0	68	51	68	12	14	964	166	54	57	220	90	23	33	35.6	6.4	10.6
54015	54015	54	West Virginia	WV	54015	Clay	Clay County, West Virginia	341.939	8599	0	4642	20	3385	193	3266	545	367	186	753	206	1312	267	312	140	1766	0	1924	0	2336	278	151	99	0	68	79	68	28	24	1350	258	104	82	265	112	69	29	38.5	6.4	12.8
54017	54017	54	West Virginia	WV	54017	Doddridge	Doddridge County, West Virginia	319.723	8499	0	3915	61	2623	199	2050	582	136	84	359	140	1127	275	448	200	1790	0	1330	0	1329	287	21	27	76	112	359	143	33	39	715	143	64	71	60	38	816	171	26.7	7.6	4.2
54019	54019	54	West Virginia	WV	54019	Fayette	Fayette County, West Virginia	661.613	43087	0	21470	102	17388	409	13128	994	1242	272	3538	407	4831	573	3073	437	9070	64	8881	53	10857	679	827	202	48	98	3247	246	440	104	2549	283	265	125	1504	260	1615	222	31.6	2.4	7.3
54021	54021	54	West Virginia	WV	54021	Gilmer	Gilmer County, West Virginia	338.502	7970	0	3591	92	2516	194	1636	346	345	133	290	85	864	188	633	208	1358	25	1194	87	996	168	38	32	57	74	1493	242	89	50	905	180	22	21	169	78	1482	227	25.4	5.3	11.1
54023	54023	54	West Virginia	WV	54023	Grant	Grant County, West Virginia	477.372	11565	0	6725	44	4842	236	2947	555	350	133	838	175	1495	231	952	298	2818	85	2134	19	1946	235	107	62	121	117	403	158	67	46	1136	217	40	46	365	100	142	86	25.8	4.8	6.6
54025	54025	54	West Virginia	WV	54025	Greenbrier	Greenbrier County, West Virginia	1019.81	34893	0	19306	56	15436	399	10156	1142	898	295	3431	494	3705	433	2252	496	8100	112	6769	37	7282	667	705	224	69	117	2975	402	521	223	2797	388	142	82	1303	261	613	84	29.6	3.3	5.9
54027	54027	54	West Virginia	WV	54027	Hampshire	Hampshire County, West Virginia	640.402	23304	0	14047	76	9165	444	4825	712	726	230	1747	337	2280	375	2366	435	5297	86	4397	117	5574	516	352	155	0	92	1017	236	147	70	2320	362	152	87	361	129	580	181	21.4	3.1	7
54029	54029	54	West Virginia	WV	54029	Hancock	Hancock County, West Virginia	82.6093	29118	0	14328	52	12676	278	7046	920	1138	292	2343	319	2306	336	2172	471	6750	126	5529	50	4901	532	712	184	48	92	1880	187	479	136	1309	242	191	100	1028	219	278	88	24.7	3.2	8.2
54031	54031	54	West Virginia	WV	54031	Hardy	Hardy County, West Virginia	582.315	13789	0	8351	42	5933	313	3451	633	237	129	1058	230	1921	387	658	244	3051	131	2834	0	1989	328	214	107	564	324	1401	541	62	73	1514	265	25	30	421	184	83	91	25.3	4.6	3.6
54033	54033	54	West Virginia	WV	54033	Harrison	Harrison County, West Virginia	416.008	67620	0	31721	110	27213	490	16137	1410	1855	336	5186	503	5427	620	4285	572	13141	102	14477	47	12398	720	1579	284	27	112	4030	292	1329	266	2666	283	536	186	2257	356	1093	243	24.4	2.1	5.8
54035	54035	54	West Virginia	WV	54035	Jackson	Jackson County, West Virginia	464.359	28793	0	13397	32	11427	349	7344	1096	379	157	2197	442	2316	417	1909	559	5814	70	6258	148	5647	626	281	138	15	92	955	243	132	101	2717	388	116	80	1058	328	172	55	25.8	3.8	3.4
54037	54037	54	West Virginia	WV	54037	Jefferson	Jefferson County, West Virginia	209.295	56922	0	23391	98	20957	339	8178	809	1700	267	4409	432	3740	457	2901	365	9240	83	12639	0	7240	497	822	160	264	135	9764	461	447	112	1665	317	372	145	1029	269	1410	238	14.8	1.5	5.7
54039	54039	54	West Virginia	WV	54039	Kanawha	Kanawha County, West Virginia	901.647	181014	0	92339	232	78137	918	47328	2338	4715	579	16973	1021	14062	888	10220	953	37159	109	36205	58	32529	1399	4776	535	465	212	22967	1071	5894	603	9777	772	893	264	8332	747	3164	523	26.6	1.3	5.7
54041	54041	54	West Virginia	WV	54041	Lewis	Lewis County, West Virginia	386.93	16024	0	7976	91	6472	243	4515	558	438	165	1176	197	1469	313	1056	248	3291	56	3442	123	2904	356	284	114	21	79	951	301	347	96	1512	190	83	54	532	148	283	190	28.7	3.5	6.6
54043	54043	54	West Virginia	WV	54043	Lincoln	Lincoln County, West Virginia	437.093	20617	0	9978	46	8295	281	7048	900	428	209	1309	275	2899	457	956	335	3960	23	4633	80	4794	586	226	105	59	119	575	167	114	95	3140	418	103	68	806	261	62	92	34.4	4.4	5.8
54045	54045	54	West Virginia	WV	54045	Logan	Logan County, West Virginia	453.716	32593	0	16861	86	14164	378	12381	1230	1647	303	2729	420	4684	547	2439	572	6564	117	6726	72	9160	662	844	244	5	101	1352	201	494	149	3779	431	149	85	1529	243	600	191	38.8	3.8	14.1
54047	54047	54	West Virginia	WV	54047	McDowell	McDowell County, West Virginia	533.457	18083	0	11182	308	7431	455	8032	781	638	261	1680	323	3688	396	824	215	3893	0	3714	0	5139	419	278	108	39	73	2025	177	81	51	2751	322	83	59	998	216	1426	689	48.1	4.2	15
54049	54049	54	West Virginia	WV	54049	Marion	Marion County, West Virginia	308.753	56233	0	26371	102	23033	393	14819	1203	1524	291	4460	436	3780	426	3311	653	11035	75	11235	77	11151	702	1427	272	183	153	4468	383	752	164	2156	284	267	87	1820	299	1291	240	27	2.2	5.7
54051	54051	54	West Virginia	WV	54051	Marshall	Marshall County, West Virginia	305.431	30900	0	15750	91	12350	362	8040	965	483	173	2317	362	1727	387	2134	570	6886	83	6009	129	5490	519	593	160	19	103	1062	161	161	66	1409	314	62	51	902	232	477	201	26.6	3.2	3.7
54053	54053	54	West Virginia	WV	54053	Mason	Mason County, West Virginia	430.768	26700	0	13079	63	10593	367	6873	994	304	150	1576	306	2663	440	1611	518	5579	41	5513	46	4670	499	447	154	0	92	984	295	192	83	3041	423	91	55	837	192	738	136	26.5	3.8	2.9
54055	54055	54	West Virginia	WV	54055	Mercer	Mercer County, West Virginia	418.962	59370	0	30007	102	25088	564	20040	1663	1512	287	6026	567	6622	543	3508	488	13100	95	12164	147	14766	925	1730	312	450	205	6067	483	1224	290	5764	495	323	183	2193	298	1207	224	34.5	2.9	6.4
54057	54057	54	West Virginia	WV	54057	Mineral	Mineral County, West Virginia	327.882	27047	0	13128	77	10810	367	5580	795	921	265	1727	327	1464	328	1478	338	5876	70	5391	61	5211	600	569	170	301	141	1778	308	361	160	1449	282	26	50	734	199	720	188	21.4	3	7.4
54059	54059	54	West Virginia	WV	54059	Mingo	Mingo County, West Virginia	423.139	23808	0	12879	43	10174	263	9482	693	1105	267	2012	278	3951	478	1730	410	4507	64	5297	0	7835	511	578	187	8	90	1002	271	459	138	4243	352	121	70	1178	209	98	88	40.1	2.9	14
54061	54061	54	West Virginia	WV	54061	Monongalia	Monongalia County, West Virginia	360.091	106196	0	45047	279	40233	654	28287	2029	3745	601	10879	844	4774	612	6126	773	13531	220	17285	75	14024	963	2041	409	386	223	13391	630	6984	702	4180	456	597	192	3200	387	5596	686	28.2	2	6.6
54063	54063	54	West Virginia	WV	54063	Monroe	Monroe County, West Virginia	472.754	13344	0	7628	36	5496	224	3378	529	556	172	708	168	1250	268	1518	430	3300	64	2676	130	2734	331	146	70	52	90	516	178	25	26	1542	243	73	63	364	111	76	46	25.6	4	10
54065	54065	54	West Virginia	WV	54065	Morgan	Morgan County, West Virginia	229.073	17800	0	10004	48	7485	363	3476	731	535	252	1593	304	1592	343	989	379	4154	44	3169	57	2674	344	167	119	10	75	877	169	15	23	1265	269	139	125	158	61	131	96	19.7	4.1	6.2
54067	54067	54	West Virginia	WV	54067	Nicholas	Nicholas County, West Virginia	646.846	24857	0	13140	43	10280	310	7309	847	832	298	1619	328	2133	348	1506	355	5635	115	5086	133	5202	578	625	186	0	92	779	284	188	88	3012	322	94	67	723	220	160	91	29.6	3.4	8.3
54069	54069	54	West Virginia	WV	54069	Ohio	Ohio County, West Virginia	105.83	41875	0	20882	156	17254	441	9754	770	1180	226	4125	467	2121	297	2029	342	9116	58	8056	64	6400	470	1115	240	211	167	3561	364	1967	219	762	160	93	56	2303	289	2351	357	24.7	1.9	5.9
54071	54071	54	West Virginia	WV	54071	Pendleton	Pendleton County, West Virginia	696.049	6968	0	5233	38	3194	194	1657	308	114	70	523	129	1028	177	330	128	1956	74	1189	52	1144	188	124	64	19	71	411	129	3	18	1036	147	44	49	217	75	141	56	24.1	4.5	3.6
54073	54073	54	West Virginia	WV	54073	Pleasants	Pleasants County, West Virginia	130.119	7457	0	3406	33	2822	117	1510	329	256	94	403	123	582	126	545	191	1392	13	1470	35	1273	184	147	68	20	70	317	96	34	24	782	147	41	73	148	52	511	76	21.7	4.7	7.6
54075	54075	54	West Virginia	WV	54075	Pocahontas	Pocahontas County, West Virginia	940.238	8382	0	8914	67	3578	235	2673	378	236	99	729	195	992	235	401	170	2149	0	1450	0	1950	236	52	32	0	68	155	109	1316	151	1332	170	24	31	315	125	293	106	33.1	4.7	7
54077	54077	54	West Virginia	WV	54077	Preston	Preston County, West Virginia	648.814	33610	0	15149	167	12430	400	6777	630	1331	238	2128	304	3373	337	2012	352	6731	19	6328	68	5671	489	365	111	130	116	2980	496	136	95	2677	318	198	69	889	201	2818	399	22.2	2	9.1
54079	54079	54	West Virginia	WV	54079	Putnam	Putnam County, West Virginia	345.679	56604	0	24262	59	21694	344	10272	1538	973	252	3333	479	3045	540	3378	539	10389	119	12658	52	6676	676	1431	327	99	126	2834	377	922	262	3938	478	227	122	931	249	290	99	18.3	2.7	3.7
54081	54081	54	West Virginia	WV	54081	Raleigh	Raleigh County, West Virginia	605.359	74452	0	36143	171	31116	458	23137	1571	2115	473	6931	633	6675	745	3958	608	15409	177	15396	171	17558	1274	2122	353	181	140	9745	743	923	245	5755	485	307	139	2694	405	3029	373	32.4	2.2	6.9
54083	54083	54	West Virginia	WV	54083	Randolph	Randolph County, West Virginia	1039.7	28763	0	14271	153	10977	379	7264	769	820	274	2083	296	2744	395	1980	437	6338	63	5601	109	4289	410	472	162	9	90	1907	430	472	108	2641	332	69	46	1132	221	2236	359	27.6	2.9	7.1
54085	54085	54	West Virginia	WV	54085	Ritchie	Ritchie County, West Virginia	451.99	9747	0	5917	36	4161	242	2621	372	194	76	535	141	1172	198	742	240	2269	11	1970	33	2110	272	164	72	47	67	313	123	35	27	1264	192	20	22	178	52	52	69	27.3	3.9	5.2
54087	54087	54	West Virginia	WV	54087	Roane	Roane County, West Virginia	483.563	13831	0	7438	41	5599	235	4924	576	508	141	1181	211	1862	285	715	215	3002	37	2974	81	3633	398	269	100	0	76	619	215	118	68	1744	245	47	46	518	121	103	95	36	4.2	10.1
54089	54089	54	West Virginia	WV	54089	Summers	Summers County, West Virginia	360.592	12710	0	7715	93	5617	308	3728	578	442	144	886	224	1429	265	510	201	3254	114	2089	7	3545	389	369	156	19	74	1023	172	112	36	1276	240	233	144	461	162	845	193	31.4	4.8	9.8
54091	54091	54	West Virginia	WV	54091	Taylor	Taylor County, West Virginia	172.771	16817	0	7513	47	6649	188	4434	625	786	228	874	206	1152	317	924	220	3376	29	3359	72	3276	390	388	142	55	88	752	164	269	140	937	196	10	13	406	149	403	114	27	3.8	10.1
54093	54093	54	West Virginia	WV	54093	Tucker	Tucker County, West Virginia	419.044	6943	0	5360	33	3176	182	1284	207	164	58	421	90	636	120	363	88	1814	3	1083	38	1466	197	161	73	2	65	192	71	143	79	364	83	32	22	256	74	183	46	19.1	3.1	5.1
54095	54095	54	West Virginia	WV	54095	Tyler	Tyler County, West Virginia	256.302	8736	0	5043	34	3402	149	2089	342	252	117	391	99	686	151	697	186	1953	14	1710	25	1666	283	68	37	15	62	259	90	28	16	842	124	15	20	176	75	91	33	24.3	4	7.6
54097	54097	54	West Virginia	WV	54097	Upshur	Upshur County, West Virginia	354.637	24451	0	11442	91	9592	275	7660	973	618	207	2268	388	2242	337	1860	514	5003	75	4919	86	3834	432	515	153	12	87	1307	259	290	106	2385	330	117	80	1017	239	1264	215	33.2	4.2	5.8
54099	54099	54	West Virginia	WV	54099	Wayne	Wayne County, West Virginia	506.005	39952	0	19378	71	15228	442	12270	1204	722	243	2838	388	5441	615	2587	506	8359	52	8202	86	9557	753	525	172	55	98	1197	210	356	109	4400	414	185	108	1340	253	162	94	30.8	3	4.9
54101	54101	54	West Virginia	WV	54101	Webster	Webster County, West Virginia	553.469	8289	0	5445	53	3582	241	3320	464	349	116	666	149	1415	235	453	195	1935	0	1658	0	1794	286	167	76	0	68	133	98	188	91	1350	225	22	37	583	173	58	86	40.4	5.6	11.8
54103	54103	54	West Virginia	WV	54103	Wetzel	Wetzel County, West Virginia	358.067	15291	0	8193	55	6022	248	4432	571	472	135	808	149	1482	225	864	221	3610	123	3103	104	2868	312	210	92	0	76	489	230	133	67	1295	208	71	57	380	96	152	120	29.6	3.8	8.1
54105	54105	54	West Virginia	WV	54105	Wirt	Wirt County, West Virginia	232.511	5764	0	3330	17	2557	174	2116	394	98	64	533	151	733	159	235	135	1155	34	1205	42	1537	290	53	43	0	68	186	95	29	31	816	153	58	80	275	99	0	17	36.8	6.8	4.2
54107	54107	54	West Virginia	WV	54107	Wood	Wood County, West Virginia	366.5	84387	0	40288	138	35189	450	21466	1530	1882	309	7836	663	5453	480	5198	634	17180	98	17741	10	15468	748	2267	310	171	114	4207	483	1669	294	3052	414	387	124	3107	306	1039	275	25.8	1.8	5
54109	54109	54	West Virginia	WV	54109	Wyoming	Wyoming County, West Virginia	499.47	20890	0	10884	62	8674	290	6698	893	820	238	1113	233	3331	434	943	287	4540	67	4310	68	6891	632	190	93	50	119	598	200	88	77	3370	372	223	116	796	194	72	88	32.5	4.3	11.6
[truncated: 120 more columns]
