# Supplementary material for: Socioeconomic deprivation and suicide in Appalachia: The use of three socioeconomic deprivation indices to explain county-level suicide rates
Source: PLoS One. 2024 Nov 18;19(11):e0312373. doi: 10.1371/journal.pone.0312373 (PMC11573156; doi:10.1371/journal.pone.0312373)
Supplement: S3 File — (XLSX) [file pone.0312373.s006.xlsx]

## Sheet: Codebook
Notes: Variables to created TDI scores were obtained from the 2020 5-year American Community Survey (ACS). Orginial data can be obtained from the United States Census using the following URL: https://data.census.gov/
Variable	Description
county	County name
pop_16_and_over	Population estimate for those aged 16 years and older; US Census variable
tot_pop	Population estimate for the total population; US Census variable
tot_household	Total household population estimate (number of households); US Census variable
unemployed	Estimate of civilian labor force 16 years of age or older who are unemployed; US Census variable
renter.occupied	Estimate of those living in renter-occupied housing units; US Census variable
overcrowded_households	Esimate of overcrowded housing units (number of occupants per room is greater than 1.01); US Census variable
without_car	Estimate of households without a care; US Census variable
In.labor.force	Estimate of those in the civilian labor force; US Census variable
prcntwocar	Caluclated percent of households without a car
prcntrent	Calculated percent of renter-occupied housing
prcntunemploy2	Log transformed unemployment percent
prcntunemployed	Calculated percent of unemployment
prcntovercrowd	Log transformed overcrowding variable
prcntovercrowded	Caluclated percent of overcrowded households
wocarzscore	Calculated Z-score for percent of households without a car
rentzscore	Calculated Z-score for percent of renter occupied housing units
unemployzscore	Calculated Z-score for log transformmed unemployment
overcrowdzscore	Calculated Z-score for log transformmed overcrowding
TDI	Calculated TDI score
County.Code	Tract-level geographic identification
Deaths	Number of suicide deaths from CDC Wonders Multiple Cause of Death (MCD) for the years 2010-2020
Population	County population estimate collected from United States Census; estimate provided from CDC Wonder MCD database
Crude.Rate	Crude suicide rate; rate provided from the CDC Wonder MCD database
Crude.Rate.Lower.95..Confidence.Interval	Lower limit of 95% confidence interval for crude suicide rate; estimate provided by the CDC Wonder MCD database
Crude.Rate.Upper.95..Confidence.Interval	Upper limit of 95% confidence interval for crude suicide rate; estimate provided by the CDC Wonder MCD database
FIPS	Tract-level geographic identification
State	State abbreviation; variable created for data merging
County_Name	County name; varible created for data merging
Population_2010	Population total for the year 2010; population estimate provided by the United States Department of Agriculture Econmoc Research Service RUCC datafile, collected from the 2010 US Census
RUCC_2013	Rural-urban Continuum Codes 2013
Description	Description of RUCC codes
rural	Binary rural variable (yes, no); based on RUCC_2013 rural (no): RUCC_2013 = 4, 5, 6, 7, 8, 9 rural (yes): RUCC_2013 =1, 2, 3
cruderate	Crude suicide rate; renamed for analysis
predicted_tdisuicide	TDI predcited suicide rates

## Sheet: Data
county	pop_16_and_over	tot_pop	tot_household	unemployed	renter.occupied	overcrowded_households	without_car	In.labor.force	prcntwocar	prcntrent	prcntunemploy2	prcntunemployed	prcntovercrowd	prcntovercrowded	wocarzscore	rentzscore	unemployzscore	unemployzscore2	overcrowdzscore	TDI	County.Code	Deaths	Population	Crude.Rate	Crude.Rate.Lower.95..Confidence.Interval	Crude.Rate.Upper.95..Confidence.Interval	FIPS	State	County_Name	Population_2010	RUCC_2013	Description	rural	cruderate	predicted_tdisuicide
Barbour County	13650	15985	6484	608	1740	27	548	7237	8.45157	26.8353	2.12838	8.40127	-0.876086	0.41641	0.150983	0.62797	-0.0313346	0.163349	-5.72874	-4.78643	54001	51	145193	35.1	26.2	46.2	54001	WV	Barbour County	16,589	6	Nonmetro - Urban population of 2,500 to 19,999, adjacent to a metro area	1	35	3.59342
Berkeley County	92925	116965	45702	3683	11727	1122	2715	62158	5.94066	25.6597	1.77922	5.92522	0.898141	2.45503	-0.836202	0.421957	-0.469977	-0.827491	0.424306	-0.81743	54003	572	939444	60.9	55.9	65.9	54003	WV	Berkeley County	104,169	2	Metro - Counties in metro areas of 250,000 to 1 million population	0	60	3.84533
Boone County	17816	21769	8691	931	1898	99	776	7613	8.92878	21.8387	2.50382	12.2291	0.130247	1.13911	0.338599	-0.247654	0.568802	1.22873	-2.23876	-0.919082	54005	102	198393	51.4	41.4	61.4	54005	WV	Boone County	24,629	3	Metro - Counties in metro areas of fewer than 250,000 population	0	51	3.84192
Braxton County	11610	13667	5341	717	1145	44	391	5831	7.32073	21.4379	2.5093	12.2963	-0.193808	0.823816	-0.293618	-0.317883	1.19644	1.2443	-3.36259	-2.72979	54007	45	125943	35.7	26.1	47.8	54007	WV	Braxton County	14,523	8	Nonmetro - Completely rural or less than 2,500 urban population, adjacent to a metro area	1	35	3.66242
Brooke County	18719	21159	9792	388	2688	143	706	10230	7.20997	27.451	1.3331	3.79277	0.378694	1.46038	-0.337163	0.735867	-2.90553	-2.09347	-1.37714	-3.07191	54009	88	207945	42.3	33.9	52.1	54009	WV	Brooke County	24,069	3	Metro - Counties in metro areas of fewer than 250,000 population	0	42	3.76969
Cabell County	76660	89324	39296	2320	14839	483	4478	40767	11.3956	37.7621	1.73886	5.69088	0.206309	1.22913	1.30843	2.54283	-1.48349	-0.942005	-1.97498	0.934281	54011	582	840689	69.2	63.6	74.9	54011	WV	Cabell County	96,319	2	Metro - Counties in metro areas of 250,000 to 1 million population	0	69	3.90411
Calhoun County	5957	7162	2814	296	560	54	220	2783	7.81805	19.9005	2.36424	10.636	0.651792	1.91898	-0.0980902	-0.587309	0.379549	0.832665	-0.430036	-0.28277	54013	19	65751		17.4	45.1	54013	WV	Calhoun County	7,627	8	Nonmetro - Completely rural or less than 2,500 urban population, adjacent to a metro area	1
Clay County	6898	8530	3385	367	731	104	265	2870	7.82866	21.5953	2.54846	12.7875	1.12245	3.07238	-0.0939215	-0.29031	0.636312	1.35543	1.20222	2.17342	54015	34	75733	44.9	31.1	62.7	54015	WV	Clay County	9,386	3	Metro - Counties in metro areas of fewer than 250,000 population	0	44	3.54674
Doddridge County	7331	7683	2623	136	236	64	60	3245	2.28746	8.99733	1.43295	4.19106	0.891979	2.43995	-2.27249	-2.49802	-3.32229	-1.8101	0.402937	-6.17767	54017	30	75573	39.7	26.8	56.7	54017	WV	Doddridge County	8,202	9	Nonmetro - Completely rural or less than 2,500 urban population, not adjacent to a metro area	1	39	3.82071
Fayette County	35292	41472	17388	1242	3749	265	1504	17130	8.64964	21.5608	1.98106	7.25044	0.421364	1.52404	0.228856	-0.296343	-0.916596	-0.254711	-1.22916	-1.55136	54019	156	387485	40.3	33.9	46.6	54019	WV	Fayette County	46,039	3	Metro - Counties in metro areas of fewer than 250,000 population	0	40	3.59271
Gilmer County	6932	6488	2516	345	745	22	169	3116	6.71701	29.6105	2.40441	11.0719	-0.134213	0.874404	-0.530973	1.11431	0.385574	0.946641	-3.15591	-1.62594	54021	12	78733		7.9	26.6	54021	WV	Gilmer County	8,693	7	Nonmetro - Urban population of 2,500 to 19,999, not adjacent to a metro area	1
Grant County	9669	11423	4842	350	927	40	365	5313	7.53821	19.145	1.88519	6.58762	-0.191033	0.826105	-0.208113	-0.719709	-0.810693	-0.526767	-3.35297	-4.80756	54023	34	103141	33	22.8	46.1	54023	WV	Grant County	11,937	7	Nonmetro - Urban population of 2,500 to 19,999, not adjacent to a metro area	1	33	3.75316
Greenbrier County	28827	34280	15436	898	4278	142	1303	15125	8.44131	27.7144	1.78124	5.93719	-0.0834605	0.919927	0.146947	0.782035	-1.37485	-0.821766	-2.9799	-2.87269	54025	120	311871	38.5	31.6	45.4	54025	WV	Greenbrier County	35,480	6	Nonmetro - Urban population of 2,500 to 19,999, adjacent to a metro area	1	38	3.85483
Hampshire County	19477	22724	9165	726	1791	152	361	10374	3.9389	19.5417	1.94566	6.99826	0.505904	1.65848	-1.62321	-0.65018	-0.700577	-0.355166	-0.935979	-3.56453	54027	101	206466	48.9	39.4	58.5	54027	WV	Hampshire County	23,964	3	Metro - Counties in metro areas of fewer than 250,000 population	0	48	3.48453
Hancock County	24303	28840	12676	1138	3414	191	1028	13985	8.10981	26.9328	2.09646	8.13729	0.409978	1.50678	0.0166179	0.645056	0.1565	0.0727518	-1.26865	-0.534224	54029	125	263517	47.4	39.1	55.8	54029	WV	Hancock County	30,676	3	Metro - Counties in metro areas of fewer than 250,000 population	0	47	3.73289
Hardy County	11247	13706	5933	237	1477	25	421	6603	7.0959	24.8947	1.27795	3.58928	-0.864239	0.421372	-0.382008	0.287887	-2.84356	-2.24996	-5.68765	-8.03173	54031	44	121084	36.3	26.4	48.8	54031	WV	Hardy County	14,025	6	Nonmetro - Urban population of 2,500 to 19,999, adjacent to a metro area	1	36	3.59953
Harrison County	54663	66527	27213	1855	7153	536	2257	32237	8.29383	26.2852	1.74994	5.75426	0.677854	1.96965	0.0889653	0.531576	-1.05324	-0.910576	-0.339651	-0.629685	54033	247	589917	41.9	36.6	47.1	54033	WV	Harrison County	69,099	5	Nonmetro - Urban population of 20,000 or more, not adjacent to a metro area	1	41	3.76503
Jackson County	23362	28621	11427	379	2629	116	1058	11098	9.25877	23.0069	1.22819	3.41503	0.0150261	1.01514	0.46834	-0.0429289	-3.82621	-2.39118	-2.63835	-4.60412	54035	61	249825	24.4	18.7	31.4	54035	WV	Jackson County	29,211	6	Nonmetro - Urban population of 2,500 to 19,999, adjacent to a metro area	1	24	3.83868
Jefferson County	45862	55512	20957	1700	4483	372	1029	29882	4.91005	21.3914	1.73854	5.68904	0.573836	1.77506	-1.24139	-0.326034	-0.721502	-0.94292	-0.700388	-3.21073	54037	201	473916	42.4	36.5	48.3	54037	WV	Jefferson County	53,498	1	Metro - Counties in metro areas of 1 million population or more	0	42	3.69285
Kanawha County	149200	177850	78137	4715	23229	893	8332	82904	10.6633	29.7286	1.73824	5.6873	0.133538	1.14286	1.02055	1.135	-1.3209	-0.943789	-2.22735	-1.01559	54039	857	1635698	52.4	48.9	55.9	54039	WV	Kanawha County	193,063	3	Metro - Counties in metro areas of fewer than 250,000 population	0	52	3.78907
Lewis County	13019	15741	6472	438	1686	83	532	6693	8.22002	26.0507	1.87857	6.54415	0.24877	1.28245	0.0599482	0.490473	-1.08572	-0.545552	-1.82772	-1.82285	54041	49	141549	34.6	25.6	45.8	54041	WV	Lewis County	16,372	7	Nonmetro - Urban population of 2,500 to 19,999, not adjacent to a metro area	1	34	3.78814
Lincoln County	16505	20555	8295	428	1790	103	806	7436	9.7167	21.5793	1.75021	5.75578	0.216491	1.24171	0.648376	-0.293116	-2.06392	-0.909823	-1.93967	-2.49423	54043	77	180501	42.7	33.7	53.3	54043	WV	Lincoln County	21,720	2	Metro - Counties in metro areas of 250,000 to 1 million population	0	42	3.66036
Logan County	26751	31993	14164	1647	3960	149	1529	11672	10.795	27.9582	2.64693	14.1107	0.0506577	1.05196	1.07231	0.824755	1.18491	1.63486	-2.51478	1.01715	54045	138	300685	45.9	38.2	53.6	54045	WV	Logan County	36,743	6	Nonmetro - Urban population of 2,500 to 19,999, adjacent to a metro area	1	45	3.59563
Marion County	46193	54942	23033	1524	5898	267	1820	26955	7.90171	25.6067	1.73234	5.65387	0.147736	1.15921	-0.0652011	0.412675	-1.15915	-0.96052	-2.17811	-2.79116	54049	154	497346	31	26.1	35.9	54049	WV	Marion County	56,418	4	Nonmetro - Urban population of 20,000 or more, adjacent to a metro area	1	31	3.51345
Marshall County	25562	30423	12350	483	2374	62	902	13096	7.30364	19.2227	1.30512	3.68815	-0.689107	0.502024	-0.300334	-0.706094	-3.25328	-2.17285	-5.08029	-8.25957	54051	105	280327	37.5	30.3	44.6	54051	WV	Marshall County	33,107	3	Metro - Counties in metro areas of fewer than 250,000 population	0	37	3.80063
Mason County	21896	25962	10593	304	1844	91	837	10512	7.90144	17.4077	1.06193	2.89193	-0.151919	0.859058	-0.0653041	-1.02415	-4.41122	-2.86299	-3.21732	-7.16976	54053	85	233616	36.4	29.1	45	54053	WV	Mason County	27,324	6	Nonmetro - Urban population of 2,500 to 19,999, adjacent to a metro area	1	36	3.72709
McDowell County	14839	16657	7431	638	1634	83	998	4252	13.4302	21.989	2.70836	15.0047	0.110595	1.11694	2.10838	-0.221318	-0.164176	1.80919	-2.30691	1.38933	54047	131	172573	75.9	62.9	88.9	54047	WV	McDowell County	22,113	7	Nonmetro - Urban population of 2,500 to 19,999, not adjacent to a metro area	1	75	3.58273
Mercer County	48656	58163	25088	1512	7790	323	2193	23717	8.74123	31.0507	1.85241	6.37517	0.252678	1.28747	0.264864	1.3667	-1.38403	-0.619788	-1.81417	-0.802398	54055	296	529692	55.9	49.5	62.2	54055	WV	Mercer County	62,264	4	Nonmetro - Urban population of 20,000 or more, adjacent to a metro area	1	55	3.81544
Mineral County	22428	26327	10810	921	2325	26	734	12478	6.79001	21.5079	1.99891	7.38099	-1.42496	0.240518	-0.502273	-0.305628	-0.336746	-0.204068	-7.63224	-8.64421	54057	104	241373	43.1	34.8	51.4	54057	WV	Mineral County	28,212	3	Metro - Counties in metro areas of fewer than 250,000 population	0	43	3.91826
Mingo County	19184	23710	10174	1105	2902	121	1178	7884	11.5785	28.5237	2.64018	14.0157	0.17337	1.18931	1.38037	0.923852	0.934615	1.6157	-2.08921	1.83071	54059	92	214299	42.9	34.6	52.7	54059	WV	Mingo County	26,839	7	Nonmetro - Urban population of 2,500 to 19,999, not adjacent to a metro area	1	42	3.69127
Monongalia County	90934	100600	40233	3745	16815	597	3200	56844	7.95367	41.794	1.88528	6.58821	0.394644	1.48386	-0.0447713	3.2494	-0.325876	-0.526512	-1.32183	1.35629	54061	251	950615	26.4	23.1	29.7	54061	WV	Monongalia County	96,189	3	Metro - Counties in metro areas of fewer than 250,000 population	0	26	3.59019
Monroe County	10979	13268	5496	556	1202	73	364	5583	6.623	21.8705	2.29846	9.9588	0.283854	1.32824	-0.567935	-0.242087	0.450905	0.645976	-1.70605	-1.8701	54063	42	117641	35.7	25.7	48.3	54063	WV	Monroe County	13,502	8	Nonmetro - Completely rural or less than 2,500 urban population, adjacent to a metro area	1	35	3.63175
Morgan County	15038	17669	7485	535	1182	139	158	8601	2.11089	15.7916	1.8278	6.22021	0.618988	1.85705	-2.3419	-1.30737	-0.875776	-0.68962	-0.543801	-4.8827	54065	81	157352	51.5	40.9	64	54065	WV	Morgan County	17,541	8	Nonmetro - Completely rural or less than 2,500 urban population, adjacent to a metro area	1	51	3.80543
Nicholas County	20407	24697	10280	832	2172	94	723	10000	7.03307	21.1284	2.11866	8.32	-0.0894906	0.914397	-0.40671	-0.372126	-0.363781	0.135764	-3.00081	-3.64389	54067	98	222200	44.1	35.8	53.7	54067	WV	Nicholas County	26,233	6	Nonmetro - Urban population of 2,500 to 19,999, adjacent to a metro area	1	44	3.57767
Ohio County	34931	39524	17254	1180	5597	93	2303	20136	13.3476	32.4389	1.76818	5.86015	-0.61803	0.539005	2.0759	1.60996	-1.07037	-0.858828	-4.83379	-2.00676	54069	144	381415	37.8	31.6	43.9	54069	WV	Ohio County	44,443	3	Metro - Counties in metro areas of fewer than 250,000 population	0	37	3.62434
Pendleton County	5936	6827	3194	114	570	44	217	3152	6.79399	17.846	1.28558	3.61675	0.32033	1.37758	-0.500709	-0.947354	-3.19222	-2.22832	-1.57955	-5.25593	54071	24	65441	36.7	23.5	54.6	54071	WV	Pendleton County	7,695	8	Nonmetro - Completely rural or less than 2,500 urban population, adjacent to a metro area	1	36	3.57032
Pleasants County	6239	6946	2822	256	455	41	148	3356	5.24451	16.1233	2.03184	7.62813	0.373541	1.45287	-1.1099	-1.24924	-0.339723	-0.110608	-1.39501	-3.86476	54073	21	67126	31.3	19.4	47.8	54073	WV	Pleasants County	7,605	6	Nonmetro - Urban population of 2,500 to 19,999, adjacent to a metro area	1	31	3.81154
Pocahontas County	7105	8089	3578	236	562	24	315	3386	8.8038	15.7071	1.9416	6.96988	-0.399335	0.670766	0.289464	-1.32218	-1.13372	-0.366701	-4.07536	-5.47477	54075	23	77476	29.7	18.8	44.5	54075	WV	Pocahontas County	8,719	9	Nonmetro - Completely rural or less than 2,500 urban population, not adjacent to a metro area	1	29	3.63114
Preston County	28043	30792	12430	1331	2330	198	889	14570	7.15205	18.745	2.21214	9.13521	0.465569	1.59292	-0.359934	-0.789808	0.207295	0.401019	-1.07586	-1.82458	54077	95	299257	31.7	25.7	38.8	54077	WV	Preston County	33,520	3	Metro - Counties in metro areas of fewer than 250,000 population	0	31	3.79121
Putnam County	45501	56314	21694	973	3827	227	931	26636	4.29151	17.6408	1.29554	3.65295	0.0453292	1.04637	-1.48458	-0.983304	-2.78836	-2.20006	-2.53326	-7.2012	54079	170	479989	35.4	30.1	40.7	54079	WV	Putnam County	55,486	2	Metro - Counties in metro areas of 250,000 to 1 million population	0	35	3.66168
Raleigh County	60708	71423	31116	2115	8050	307	2694	30536	8.65793	25.8709	1.93532	6.92625	-0.0134595	0.986631	0.232112	0.458973	-0.954497	-0.384518	-2.73714	-2.43057	54081	357	666867	53.5	48	59.1	54081	WV	Raleigh County	78,859	3	Metro - Counties in metro areas of fewer than 250,000 population	0	53	3.46603
Randolph County	23774	26527	10977	820	3166	69	1132	11547	10.3125	28.8421	1.96029	7.10141	-0.464281	0.628587	0.882609	0.979656	-0.992156	-0.313646	-4.30059	-2.75197	54083	95	258965	36.7	29.7	44.8	54083	WV	Randolph County	29,405	7	Nonmetro - Urban population of 2,500 to 19,999, not adjacent to a metro area	1	36	3.68532
Ritchie County	7990	9695	4161	194	816	20	178	3765	4.27782	19.6107	1.63953	5.15272	-0.732608	0.480654	-1.48996	-0.6381	-2.31112	-1.2239	-5.23115	-8.58312	54085	27	87323	30.9	20.4	45	54085	WV	Ritchie County	10,449	8	Nonmetro - Completely rural or less than 2,500 urban population, adjacent to a metro area	1	30	3.86489
Roane County	11252	13728	5599	508	1336	47	518	5044	9.25165	23.8614	2.3097	10.0714	-0.175026	0.839436	0.46554	0.106815	0.0193892	0.677872	-3.29745	-2.04722	54087	50	124138	40.3	29.9	53.1	54087	WV	Roane County	14,926	6	Nonmetro - Urban population of 2,500 to 19,999, adjacent to a metro area	1	40	3.4287
Summers County	10885	11865	5617	442	1438	233	461	4519	8.20723	25.6009	2.28043	9.78092	1.42266	4.14812	0.054917	0.411643	-0.378923	0.594831	2.24333	3.30472	54089	55	120518	45.6	34.4	59.4	54089	WV	Summers County	13,927	6	Nonmetro - Urban population of 2,500 to 19,999, adjacent to a metro area	1	45	3.6054
Taylor County	13852	16414	6649	786	1410	10	406	7759	6.10618	21.2062	2.31552	10.1302	-1.89447	0.150399	-0.771125	-0.358494	0.878268	0.694391	-9.26049	-9.69572	54091	48	148136	32.4	23.9	43	54091	WV	Taylor County	16,895	6	Nonmetro - Urban population of 2,500 to 19,999, adjacent to a metro area	1	32	3.47669
Tucker County	6014	6760	3176	164	648	32	256	3227	8.06045	20.403	1.62573	5.08212	0.00752827	1.00756	-0.00278851	-0.499245	-1.87487	-1.26306	-2.66435	-4.42944	54093	20	63365	31.6	19.3	48.7	54093	WV	Tucker County	7,141	8	Nonmetro - Completely rural or less than 2,500 urban population, adjacent to a metro area	1	31	3.69459
Tyler County	7250	8645	3402	252	502	15	176	3301	5.17343	14.756	2.03262	7.63405	-0.818898	0.440917	-1.13784	-1.48885	-0.963165	-0.108406	-5.53041	-8.26551	54095	25	78461	31.9	20.6	47	54095	WV	Tyler County	9,208	9	Nonmetro - Completely rural or less than 2,500 urban population, not adjacent to a metro area	1	31	3.77947
Upshur County	20045	23187	9592	618	2296	117	1017	10648	10.6026	23.9366	1.75853	5.80391	0.198659	1.21977	0.99667	0.119995	-1.41373	-0.886196	-2.00151	-1.77104	54097	66	213961	30.8	23.9	39.2	54097	WV	Upshur County	24,254	7	Nonmetro - Urban population of 2,500 to 19,999, not adjacent to a metro area	1	30	3.76777
Wayne County	32890	39790	15228	722	3810	185	1340	14713	8.79958	25.0197	1.59071	4.90722	0.194635	1.21487	0.287805	0.3098	-2.6899	-1.36243	-2.01546	-2.78029	54099	172	353802	48.6	41.3	55.9	54099	WV	Wayne County	42,481	2	Metro - Counties in metro areas of 250,000 to 1 million population	0	48	3.6352
Webster County	6826	8231	3582	349	920	22	583	2947	16.2758	25.684	2.4717	11.8426	-0.487464	0.614182	3.22715	0.42621	0.486784	1.13759	-4.38099	0.409957	54101	23	75918	30.3	19.2	45.5	54101	WV	Webster County	9,154	9	Nonmetro - Completely rural or less than 2,500 urban population, not adjacent to a metro area	1	30	3.78705
Wetzel County	12564	15139	6022	472	1130	71	380	5836	6.3102	18.7645	2.09035	8.08773	0.164675	1.17901	-0.690915	-0.786381	-0.671166	0.0554162	-2.11936	-3.54124	54103	47	138614	33.9	24.9	45.1	54103	WV	Wetzel County	16,583	6	Nonmetro - Urban population of 2,500 to 19,999, adjacent to a metro area	1	33	3.77704
Wirt County	4725	5764	2557	98	458	58	275	2345	10.7548	17.9116	1.4301	4.1791	0.819023	2.26828	1.05651	-0.935849	-2.90314	-1.81821	0.149924	-1.54762	54105	14	50450		15.2	46.6	54105	WV	Wirt County	5,717	3	Metro - Counties in metro areas of fewer than 250,000 population	0
Wood County	68782	83348	35189	1882	9799	387	3107	37500	8.82946	27.8468	1.61316	5.01867	0.0951061	1.09978	0.299554	0.805226	-1.8622	-1.29871	-2.36063	-2.55456	54107	239	740995	32.3	28.2	36.3	54107	WV	Wood County	86,956	3	Metro - Counties in metro areas of fewer than 250,000 population	0	32	3.84533
Wyoming County	17229	20818	8674	820	1316	223	796	7061	9.17685	15.1718	2.45213	11.6131	0.944257	2.5709	0.436131	-1.41599	0.217678	1.08207	0.584236	0.686446	54109	99	191497	51.7	42	62.9	54109	WV	Wyoming County	23,796	6	Nonmetro - Urban population of 2,500 to 19,999, adjacent to a metro area	1	51	3.84192
