# Supplementary material for: Socioeconomic deprivation and suicide in Appalachia: The use of three socioeconomic deprivation indices to explain county-level suicide rates
Source: PLoS One. 2024 Nov 18;19(11):e0312373. doi: 10.1371/journal.pone.0312373 (PMC11573156; doi:10.1371/journal.pone.0312373)
Supplement: S4 File — (XLSX) [file pone.0312373.s007.xlsx]

## Sheet: Codebook
Variable	Description
County	County name
County.Code	Tract-level geographic identification
Deaths	Number of suicide deaths from CDC Wonders Multiple Cause of Death (MCD) for the years 2010-2020
Population	County population estimate collected from United States Census; estimate provided from CDC Wonder MCD database
Crude.Rate	Crude suicide rate; rate provided from the CDC Wonder MCD database
Crude.Rate.Lower.95..Confidence.Interval	Lower limit of 95% confidence interval for crude suicide rate; estimate provided by the CDC Wonder MCD database
Crude.Rate.Upper.95..Confidence.Interval	Upper limit of 95% confidence interval for crude suicide rate; estimate provided by the CDC Wonder MCD database

## Sheet: Data
County	County.Code	Deaths	Population	Crude.Rate	Crude.Rate.Lower.95..Confidence.Interval	Crude.Rate.Upper.95..Confidence.Interval
Barbour County, WV	54001	51	145193	35.1	26.2	46.2
Berkeley County, WV	54003	572	939444	60.9	55.9	65.9
Boone County, WV	54005	102	198393	51.4	41.4	61.4
Braxton County, WV	54007	45	125943	35.7	26.1	47.8
Brooke County, WV	54009	88	207945	42.3	33.9	52.1
Cabell County, WV	54011	582	840689	69.2	63.6	74.9
Calhoun County, WV	54013	19	65751	Unreliable	17.4	45.1
Clay County, WV	54015	34	75733	44.9	31.1	62.7
Doddridge County, WV	54017	30	75573	39.7	26.8	56.7
Fayette County, WV	54019	156	387485	40.3	33.9	46.6
Gilmer County, WV	54021	12	78733	Unreliable	7.9	26.6
Grant County, WV	54023	34	103141	33.0	22.8	46.1
Greenbrier County, WV	54025	120	311871	38.5	31.6	45.4
Hampshire County, WV	54027	101	206466	48.9	39.4	58.5
Hancock County, WV	54029	125	263517	47.4	39.1	55.8
Hardy County, WV	54031	44	121084	36.3	26.4	48.8
Harrison County, WV	54033	247	589917	41.9	36.6	47.1
Jackson County, WV	54035	61	249825	24.4	18.7	31.4
Jefferson County, WV	54037	201	473916	42.4	36.5	48.3
Kanawha County, WV	54039	857	1635698	52.4	48.9	55.9
Lewis County, WV	54041	49	141549	34.6	25.6	45.8
Lincoln County, WV	54043	77	180501	42.7	33.7	53.3
Logan County, WV	54045	138	300685	45.9	38.2	53.6
McDowell County, WV	54047	131	172573	75.9	62.9	88.9
Marion County, WV	54049	154	497346	31.0	26.1	35.9
Marshall County, WV	54051	105	280327	37.5	30.3	44.6
Mason County, WV	54053	85	233616	36.4	29.1	45
Mercer County, WV	54055	296	529692	55.9	49.5	62.2
Mineral County, WV	54057	104	241373	43.1	34.8	51.4
Mingo County, WV	54059	92	214299	42.9	34.6	52.7
Monongalia County, WV	54061	251	950615	26.4	23.1	29.7
Monroe County, WV	54063	42	117641	35.7	25.7	48.3
Morgan County, WV	54065	81	157352	51.5	40.9	64
Nicholas County, WV	54067	98	222200	44.1	35.8	53.7
Ohio County, WV	54069	144	381415	37.8	31.6	43.9
Pendleton County, WV	54071	24	65441	36.7	23.5	54.6
Pleasants County, WV	54073	21	67126	31.3	19.4	47.8
Pocahontas County, WV	54075	23	77476	29.7	18.8	44.5
Preston County, WV	54077	95	299257	31.7	25.7	38.8
Putnam County, WV	54079	170	479989	35.4	30.1	40.7
Raleigh County, WV	54081	357	666867	53.5	48	59.1
Randolph County, WV	54083	95	258965	36.7	29.7	44.8
Ritchie County, WV	54085	27	87323	30.9	20.4	45
Roane County, WV	54087	50	124138	40.3	29.9	53.1
Summers County, WV	54089	55	120518	45.6	34.4	59.4
Taylor County, WV	54091	48	148136	32.4	23.9	43
Tucker County, WV	54093	20	63365	31.6	19.3	48.7
Tyler County, WV	54095	25	78461	31.9	20.6	47
Upshur County, WV	54097	66	213961	30.8	23.9	39.2
Wayne County, WV	54099	172	353802	48.6	41.3	55.9
Webster County, WV	54101	23	75918	30.3	19.2	45.5
Wetzel County, WV	54103	47	138614	33.9	24.9	45.1
Wirt County, WV	54105	14	50450	Unreliable	15.2	46.6
Wood County, WV	54107	239	740995	32.3	28.2	36.3
Wyoming County, WV	54109	99	191497	51.7	42	62.9
